# Supplementary material for: An ACE2-dependent Sarbecovirus in Russian bats is resistant to SARS-CoV-2 vaccines
Source: PLoS Pathog. 2022 Sep 22;18(9):e1010828. doi: 10.1371/journal.ppat.1010828 (PMC9498966; doi:10.1371/journal.ppat.1010828)
Supplement: S1 Data — (XLSX) [file ppat.1010828.s001.xlsx]

## Sheet: Figure 1D
		rep1	rep2	rep3
untreated	SARS2-RBD	2.17503	1.47689	4.13595
	SARS1-S-WT	1.99991	0.274781	1.75414
	Rs4081-S-WT	0.368862	0.0553355	0.177601
	Khosta-1 RBD	0.729113	3.4509	1.40044
	Khosta-2 RBD	0.39296	0.103665	0.608019
	No spike	0.52869	2.09825	0.373064
trypsin	SARS2-RBD	643.833	571.604	564.843
	SARS1-S-WT	185.445	181.954	256.852
	Rs4081-S-WT	241.615	379.111	226.98
	Khosta-1 RBD	98.444	26.5601	53.6768
	Khosta-2 RBD	0.406548	11.7875	7.09643
	No spike	0.633929	0.341667	2.0244

## Sheet: Figure 1E
		rep1	rep2	rep3	rep4
ACE2	SARS1-S	52.5266	48.3042	44.9574	48.9992
	BM48-31 RBD	0.213499	0.293992	0.242547	0.408219
	Uganda RBD	0.451449	0.222916	0.0624512	0.004884
	Rwanda RBD	0.310041	0.357084	0.790401	0.098112
	Khosta 1 RBD	0.0546448	0.447169	0.344915	0.396435
	Khosta 2 RBD	17.6787	23.0556	15.6772	12.9828
	BM48-31-S	2.14096	0.352781	0.764501	1.02224
	RatG13 RBD	24.2756	22.5937	22.8333	24.0248
	SARS2 RBD	55.9054	61.3757	58.5894	66.7275
	MERS-CoV-S	0.646127	0.456309	1.21329	1.04247
	HCoV-229E-S	0.677829	0.390602	0.11927	0.370676
	no spike	1.21846	1.04273	1.48083	0.257974
APN	SARS1-S	0.712599	0.120824	0.802893	0.777022
	BM48-31 RBD	0.142012	0.206706	0.525111	0.149325
	Uganda RBD	0.308693	0.426948	0.0201212	0.0184356
	Rwanda RBD	0.138542	0.242541	0.119438	1.20234
	Khosta 1 RBD	0.138488	0.00161421	0.0304642	0.139193
	Khosta 2 RBD	1.20312	0.459378	0.0161421	0.514953
	BM48-31-S	0.215338	0.326414	0.483322	0.567184
	RatG13 RBD	0.421081	0.273604	0.513068	0.349888
	SARS2 RBD	0.432984	0.380872	0.285335	0.235245
	MERS-CoV-S	0.683235	0.176466	0.83764	0.324284
	HCoV-229E-S	4.52085	4.4666	4.99989	4.50628
	no spike	1.33378	0.562403	1.6463	0.457525
DPP4	SARS1-S	0.791029	1.02363	0.237619	0.961596
	BM48-31 RBD	0.549609	0.44182	0.198584	0.220826
	Uganda RBD	0.00783162	0.513853	0.346775	0.153843
	Rwanda RBD	0.522343	0.177752	0.040569	0.118559
	Khosta 1 RBD	0.241416	0.0297619	0.23925	0.151624
	Khosta 2 RBD	0.212375	0.0688693	0.420053	1.16787
	BM48-31-S	0	1.1874	0.0414425	0.626544
	RatG13 RBD	0.692728	0.208598	0.321595	0.0534921
	SARS2 RBD	0.727062	0.365756	0.0941537	0.0754577
	MERS-CoV-S	15.0295	10.3448	10.5134	9.76191
	HCoV-229E-S	0.360403	0.45808	0.351886	0.0610119
	no spike	1.67501	0.688335	0.665251	0.971403
No rec	SARS1-S	0.640364	0.138429	1.79267	1.04164
	BM48-31 RBD	0.365278	0.826509	0.250663	0.934942
	Uganda RBD	0.256871	1.06493	0.210566	0.257581
	Rwanda RBD	0.132013	1.24926	0.400827	0.27642
	Khosta 1 RBD	0.0817249	0.0208157	0.831171	0.988144
	Khosta 2 RBD	1.17186	0.0833392	0.563465	0.0635527
	BM48-31-S	0.157861	0.307507	0.118003	0.411403
	RatG13 RBD	0.190663	0.363857	0.288017	0.765618
	SARS2 RBD	0.673006	0.638198	0.598721	0.940995
	MERS-CoV-S	1.55792	0.503607	0.184089	0.362635
	HCoV-229E-S	1.4053	0.683516	0.617605	1.82572
	no spike	0.705168	1.55314	0.793099	0.948595

## Sheet: Figure 1F
		rep1	rep2	rep3
ACE2	SARS1-Khosta1_RBD	0.626607	1.99477	0.468179
	SARS1-Kohsta2_RBD	7.60328	7.50626	7.66044
	SARS1-S-WT	35.3095	32.1288	29.2063
	MERS-S	1.59871	0.983568	0.999232
	229E-S	1.62828	0.936626	0.741141
	no spike	0.740197	1.03046	1.22935
APN	SARS1-Khosta1_RBD	1.34281	0.656136	1.21276
	SARS1-Kohsta2_RBD	0.889017	0.574336	1.45871
	SARS1-S-WT	0.812158	1.28835	0.540245
	MERS-S	0.163893	0.159164	0.999349
	229E-S	2.15864	1.14018	0.571746
	no spike	1.35121	0.615143	1.03365
DPP4	SARS1-Khosta1_RBD	1.88901	0.97644	1.14906
	SARS1-Kohsta2_RBD	0.827689	0.643185	1.06692
	SARS1-S-WT	2.40549	0.50321	1.00201
	MERS-S	4.21968	3.98364	4.47357
	229E-S	0.886224	1.47105	1.20223
	no spike	1.33318	0.869909	0.796908
no receptor	SARS1-Khosta1_RBD	0.805568	1.15539	0.260606
	SARS1-Kohsta2_RBD	1.32611	1.36915	1.39692
	SARS1-S-WT	0.16805	1.66009	1.06771
	MERS-S	0.653678	1.04039	0.647507
	229E-S	0.841947	0.667629	1.75738
	no spike	1.62072	0.827574	0.551709

## Sheet: Figure 1G
	rep1	rep2	rep3	rep4
SARS1-S	89.8188	83.7806	86.5354	83.9338
BM48-31 RBD	0.546841	0.230151	0.285418	0.260571
Uganda RBD	8.62394	9.10011	9.12081	7.13707
Rwanda RBD	6.58398	4.30165	3.44357	4.77129
Khosta 1 RBD	1.87489	1.74441	1.83158	2.81961
Khosta 2 RBD	44.1834	42.2931	37.5139	34.1926
BM48-31-S	0.208489	0.526671	0.750053	0.449884
SARS2 RBD	164.024	146.767	137.397	133.612
no spike	1.085	1.22512	0.864632	0.82525

## Sheet: Figure 3A
		rep1	rep2	rep3	rep4
untreated	Khosta 1 RBD	1.80779	1.5092	1.42235	1.24211
	Khosta 2 RBD	1.83917	0.796114	0.957276	1.02675
	Khosta1-S	0.999273	0.605205	0.722705	1.69077
	Khosta 2-S	1.65905	1.69898	1.39444	2.05614
	SARS1-S	0.639349	1.22021	2.09761	0.507145
	no spike	0.82288	0.254148	1.7573	1.16567
trypsin	Khosta 1 RBD	10.1081	6.42693	14.2907	13.8644
	Khosta 2 RBD	4.59201	1.30177	4.71551	7.15122
	Khosta1-S	3.14607	2.57534	16.3155	2.38814
	Khosta 2-S	0.113527	5.27115	0.663964	0.0425532
	SARS1-S	25.5302	38.5474	20.9495	35.1078
	no spike	0.836195	0.718806	0.682883	1.76212

## Sheet: Figure 3B and 4B
		rep1	rep2	rep3	rep4
untreated	SARS1-S-WT	226.964	252.192	226.819	233.266
	SARS1-Khosta 1 RBD	1.57605	2.37744	1.65203	2.09663
	SARS1-Khosta 2 RBD	99.3749	100.399	95.2043	78.9142
	Khosta1-S	1.13824	1.41986	0.91112	0.756492
	Khosta 2-S	8.47474	5.79799	9.53069	5.99837
	SARS2-S-WT-Δ19	52.5593	54.1868	54.8917	59.8317
	SARS-CoV-2-S-Δ19aa-Khosta 1 RBD	1.58941	0.883209	2.26516	1.31091
	SARS-CoV-2-S-Δ19aa-Khosta 2 RBD	49.6981	43.4142	36.8861	42.6576
	no spike	1.80957	0.645707	0.593764	0.950963
trypsin	SARS1-S-WT	273.689	186.644	160.882	279.027
	SARS1-Khosta 1 RBD	11.1119	2.68558	9.74516	13.4361
	SARS1-Khosta 2 RBD	157.265	203.271	192.16	225.273
	Khosta1-S	2.04111	2.76638	1.37203	1.952
	Khosta 2-S	74.9259	51.2498	47.8113	39.7819
	SARS2-S-WT-Δ19	1043.43	1081.86	980.865	964.895
	SARS-CoV-2-S-Δ19aa-Khosta 1 RBD	7.51246	5.02843	3.95639	5.29325
	SARS-CoV-2-S-Δ19aa-Khosta 2 RBD	567.949	518.822	543.194	528.091
	no spike	0.426487	1.72519	1.18247	0.665856

## Sheet: Figure 4C
mAb conc. (ug/ml	banlam_WT	isotype_WT	banlam_Khosta	isotype_Khosta
15	0.958248	143.509	98.205	109.565
5	2.28154	161.875	91.6863	100.165
1.66667	0.638832	83.0025	62.8248	59.6599
0.555556	0.182523	62.1264	60.9589	52.0784
0.185185	1.36893	81.4282	63.1082	95.9376
0.0617284	10.016	95.2772	85.9235	106.684
0.0205761	23.8193	86.8811	84.1049	134.577
0.00685871	74.1045		124.469

## Sheet: Figure 4D_4E
SARS2-Wu-Hu-1	Plasma dilution (1/X)	Moderna	Pfizer	Pfizer	Pfizer	Moderna	Moderna	Uninfected	Uninfected	Uninfected	Uninfected
	0.02	1.35417	1.19792	9.89583	15.332	3.30824	3.60484	95.651	121.589	157.188	106.799
	0.00666667	17.0833	18.0729	24.2448	45.7677	25.6902	15.3548	101.224	95.9375	78.724	95.6879
	0.00222222	49.4531	28.6719	72.5781	47.7299	25.1198	58.4303	110.859	111.927	130.182	57.0157
	0.00074074	67.9167	63.125	71.3802	84.5083	53.0459	40.6115	127.422	107.76	138.333	49.1216
	0.00024691	124.87	76.276	63.8021	121.652	39.7673	50.9012	80.599	134.401	132.214	93.3379
	8.2305e-05	127.474	114.688	94.974	78.2797	52.658	49.6235	112.76	102.917	155.547	65.2521
	2.7435e-05	147.682	104.323	132.578	76.6598	88.0903	62.2177	125.547	116.146	153.438	67.8303
	9.1449e-06	144.323	111.484	126.667	105.544	91.2617	67.1686	160.365	160.286		59.5254
AUC analysis (figure 4E)	Baseline	0	0	0	0	0	0	0	0	0	0
	Total Area	0.4363	0.3585	0.6045	0.7863	0.4002	0.3988	2.037	2.163	2.335	1.821
	Total Peak Area	0.4363	0.3585	0.6045	0.7863	0.4002	0.3988	2.037	2.163	2.335	1.821
	Number of Peaks	1	1	1	1	1	1	1	1	1	1
	Peak 1
	First X	9.145e-06	9.145e-06	9.145e-06	9.145e-06	9.145e-06	9.145e-06	9.145e-06	9.145e-06	2.744e-05	9.145e-06
	Last X	0.02	0.02	0.02	0.02	0.02	0.02	0.02	0.02	0.02	0.02
	Peak X	2.744e-05	8.231e-05	2.744e-05	0.0002469	9.145e-06	9.145e-06	9.145e-06	9.145e-06	0.02	0.02
	Peak Y	147.7	114.7	132.6	121.7	91.26	67.17	160.4	160.3	157.2	106.8
	Area	0.4363	0.3585	0.6045	0.7863	0.4002	0.3988	2.037	2.163	2.335	1.821
	%Area	100	100	100	100	100	100	100	100	100	100
Khosta 2 RBD	Plasma dilution (1/X)	Moderna	Pfizer	Pfizer	Pfizer	Moderna	Moderna	Uninfected	Uninfected	Uninfected	Uninfected
	0.02	52.4976	36.5292	64.341	32.5933	30.6094	50.6141	77.9568	151.547	104.254	100.354
	0.00666667	82.1302	96.7773	92.4589	47.3075	22.8625	44.3316	141.202	129.939	99.5488	79.5465
	0.00222222	103.996	121.995	101.998	43.8592	61.7147	87.7657	114.615	144.231	120.754	92.7492
	0.00074074	103.626	115.066	136.578	95.1346	52.291	47.0241	130.035	149.323	96.1811	49.8583
	0.00024691	79.5198	99.4521	138.608	65.966	72.6736	62.5886	114.26	137.979	78.2791	49.8347
	8.2305e-05	100.532	89.5585	91.2987	78.1294	47.0477	31.0109	100.645	94.1669	97.6313	33.9395
	2.7435e-05	120.319	82.4525	87.0609	92.5602	90.9306	61.6438	92.2333	87.8988	95.5849	60.9117
	9.1449e-06	127.538	111.038	88.9945	80.3496	94.2371	115.517	89.0912	127.296		88.4034
AUC analysis (figure 4E)	Total Area	1.533	1.625	1.748	0.8961	0.6751	1.065	2.296	2.8	2.072	1.723
	Total Peak Area	1.533	1.625	1.748	0.8961	0.6751	1.065	2.296	2.8	2.072	1.723
	Number of Peaks	1	1	1	1	1	1	1	1	1	1
	Peak 1
	First X	9.145e-06	9.145e-06	9.145e-06	9.145e-06	9.145e-06	9.145e-06	9.145e-06	9.145e-06	2.744e-05	9.145e-06
	Last X	0.02	0.02	0.02	0.02	0.02	0.02	0.02	0.02	0.02	0.02
	Peak X	9.145e-06	0.002222	0.0002469	0.0007407	9.145e-06	9.145e-06	0.006667	0.02	0.002222	0.02
	Peak Y	127.5	122	138.6	95.13	94.24	115.5	141.2	151.5	120.8	100.4
	Area	1.533	1.625	1.748	0.8961	0.6751	1.065	2.296	2.8	2.072	1.723
	%Area	100	100	100	100	100	100	100	100	100	100

## Sheet: Figure 4F_G
SARS2-Omicron RBD	Plasma dilution (1/X)	Moderna	Pfizer	Pfizer	Pfizer	Moderna	Moderna	Uninfected	Uninfected	Uninfected	Uninfected	csi.0002.04	CSI.0158.03	CSI.0033.04
	0.02	30.0926	100	100	48.1038	81.8747	100	99.5053	100	100	62.5634	11.3204	1.45865	14.1109
	0.00666667	70.6811	91.6096	39.4787	76.3572	65.1636	53.3359	100	100	89.5802	49.1185	1.77575	31.4561	9.95687
	0.00222222	75.4693	100	100	92.9731	19.8503	64.4977	100	100	100	91.9584	1.45865	14.6816	40.8422
	0.00074074	100	100	100	61.517	98.8394	77.911	100	76.4206	90.8486	70.9031	20.1991	74.0107	16.7428
	0.00024691	73.535	53.8115	87.8044	50.6088	59.9632	100	100	100	97.1905	100	51.3699	28.6339	55.2385
	8.2305e-05	59.8047	56.6971	77.4987	81.0185	47.7549	62.2463	100	95.8904	88.3435	50.9893	76.3255	37.7981	8.65677
	2.7435e-05	82.0015	78.2915	60.9462	65.449	46.7402	42.0472	90.8803	82.3503	54.8896	42.0789	63.9587	69.825	68.0809
	9.1449e-06	100	49.721	95.0342	39.6689	78.1646	66.5271	74.3595	100	100	46.8037	95.605	100	85.8384
AUC analysis (Figure 4G)	Baseline	0	0	0	0	0	0	0	0	0	0	0	0	0
	Total Area	1.094	1.649	1.998	1.507	0.8676	0.7923	1.999	1.999	1.999	1.998	0.3623	0.8926	0.7951
	Total Peak Area	1.094	1.649	1.998	1.507	0.8676	0.7923	1.999	1.999	1.999	1.998	0.3623	0.8926	0.7951
	Number of Peaks	1	1	1	1	1	1	1	1	1	1	1	1	1
	Peak 1
	First X	9.145e-06	9.145e-06	9.145e-06	9.145e-06	9.145e-06	9.145e-06	9.145e-06	9.145e-06	9.145e-06	9.145e-06	9.145e-06	9.145e-06	9.145e-06
	Last X	0.02	0.02	0.02	0.02	0.02	0.02	0.02	0.02	0.02	0.02	0.02	0.02	0.02
	Peak X	9.145e-06	9.145e-06	9.145e-06	9.145e-06	9.145e-06	9.145e-06	9.145e-06	9.145e-06	9.145e-06	9.145e-06	2.744e-05	9.145e-06	8.231e-05
	Peak Y	100	100	100	100	100	100	100	100	100	100	100	100	100
	Area	1.094	1.649	1.998	1.507	0.8676	0.7923	1.999	1.999	1.999	1.998	0.3623	0.8926	0.7951
	%Area	100	100	100	100	100	100	100	100	100	100	100	100	100
Khosta 2 RBD	Plasma dilution (1/X)	Moderna	Pfizer	Pfizer	Pfizer	Moderna	Moderna	Uninfected	Uninfected	Uninfected	Uninfected	csi.0002.04	CSI.0158.03	CSI.0033.04
	0.02	22.4459	55.305	99.7963	26.3987	33.19	26.0679	100	100	100	100	9.12463	32.1452	8.28878
	0.00666667	57.0289	94.1021	100	100	23.8912	19.7468	100	100	100	100	6.09469	28.2271	52.8671
	0.00222222	97.8982	100	100	100	96.7837	100	100	100	100	100	46.546	95.4603	54.9045
	0.00074074	100	100	100	100	100	100	100	100	100	100	78.8828	100	75.8702
	0.00024691	100	100	100	100	100	100	100	100	100	100	48.6008	100	53.1283
	8.2305e-05	100	100	100	100	100	100	100	100	100	100	100	78.7609	100
	2.7435e-05	100	100	100	69.7059	100	85.0297	100	100	100	82.2784	100	89.0696	84.3854
	9.1449e-06	100	100	100	100	100	100	100	100	100	100	88.8781	100	83.2883
AUC analysis (Figure 4G)
	Total Area	1.094	1.649	1.998	1.507	0.8676	0.7923	1.999	1.999	1.999	1.998	0.3623	0.8926	0.7951
	Total Peak Area	1.094	1.649	1.998	1.507	0.8676	0.7923	1.999	1.999	1.999	1.998	0.3623	0.8926	0.7951
	Number of Peaks	1	1	1	1	1	1	1	1	1	1	1	1	1
	Peak 1
	First X	9.145e-06	9.145e-06	9.145e-06	9.145e-06	9.145e-06	9.145e-06	9.145e-06	9.145e-06	9.145e-06	9.145e-06	9.145e-06	9.145e-06	9.145e-06
	Last X	0.02	0.02	0.02	0.02	0.02	0.02	0.02	0.02	0.02	0.02	0.02	0.02	0.02
	Peak X	9.145e-06	9.145e-06	9.145e-06	9.145e-06	9.145e-06	9.145e-06	9.145e-06	9.145e-06	9.145e-06	9.145e-06	2.744e-05	9.145e-06	8.231e-05
	Peak Y	100	100	100	100	100	100	100	100	100	100	100	100	100
	Area	1.094	1.649	1.998	1.507	0.8676	0.7923	1.999	1.999	1.999	1.998	0.3623	0.8926	0.7951
	%Area	100	100	100	100	100	100	100	100	100	100	100	100	100

## Sheet: Figure 4H
	SARS-CoV/Urbani spike (full length)
SARS-CoV/Urbani spike (full length)	ID	SARS-CoV-2 spike (full length)
SARS-CoV-2 spike (full length)	0.722	ID	alpha - OM616632
alpha - OM616632	0.722	0.994	ID	Delta - OK091006
Delta - OK091006	0.727	0.988	0.983	ID	Omicron BA.1 - OM432158
Omicron BA.1 - OM432158	0.694	0.916	0.922	0.916	ID	MZ190137.1:21355-25119 Bat SARS-like coronavirus Khosta-1 strain BtCoV/Khosta-1/Rh/Russia/2020, complete genome
Khosta-1 - MZ190137	0.712	0.679	0.679	0.679	0.651	ID	MZ190138.1:21393-25154 Bat SARS-like coronavirus Khosta-2 strain BtCoV/Khosta-2/Rh/Russia/2020, complete genome
Khosta 2 - MZ190138	0.685	0.662	0.662	0.662	0.629	0.774	ID
	0.6	0.7	0.8	0.9	1
